# Supplementary material for: Anthocyanin Extract from Purple Sweet Potato Exacerbate Mitophagy to Ameliorate Pyroptosis in Klebsiella pneumoniae Infection
Source: Int J Mol Sci. 2021 Oct 22;22(21):11422. doi: 10.3390/ijms222111422 (PMC8583717; doi:10.3390/ijms222111422)
Supplement: Supplementary file 1 [file ijms-22-11422-s001.zip]

Archive with 1 entries (1 files):
- ijms-1401851-supplementary.pdf
